# Supplementary material for: Immersive Virtual Reality for Pain and Anxiety Management Associated with Medical Procedures in Children and Adolescents: A Systematic Review
Source: Children (Basel). 2024 Aug 13;11(8):975. doi: 10.3390/children11080975 (PMC11352374; doi:10.3390/children11080975)
Supplement: Supplementary file 1 [file children-11-00975-s001.zip]

Archive with 2 entries (2 files):
- children-3110166 S1 - PRISMA checklist.pdf
- children-3110166 S2 - Rob2.pdf
